# Supplementary material for: Hypocretin underlies the evolution of sleep loss in the Mexican cavefish
Source: eLife. 2018 Feb 6;7:e32637. doi: 10.7554/eLife.32637 (PMC5800846; doi:10.7554/eLife.32637)
Supplement: Figure 1—source data 1. — This source file includes the analysis for comparisons between surface and Pachón cavefish for sleep duration (Figure 1B), hcrt expression (Figure 1C), the number of cells expression HCRT (Figure 1D), and the intensity of HCRT signal (Figure 1E). [file elife-32637-fig1-data1.xlsx]

## Sheet: Sheet1
Figure 1B	Unpaired t test
	P value	< 0.0001
	P value summary	****
	Significantly different? (P < 0.05)	Yes
	One- or two-tailed P value?	Two-tailed
	t, df	t=5.563 df=26
	How big is the difference?
	Mean ± SEM of Surface	5.669 ± 0.8211 N=13
	Mean ± SEM of Pachon	1.057 ± 0.3032 N=15
	Difference between means	-4.613 ± 0.8292
	95% confidence interval	-6.317 to -2.909
	R squared	0.5435
Figure 1C	Unpaired t test
	P value	< 0.0001
	P value summary	****
	Significantly different? (P < 0.05)	Yes
	One- or two-tailed P value?	Two-tailed
	t, df	t=11.15 df=6
	How big is the difference?
	Mean ± SEM of Surface	1.000 ± 0.1044 N=4
	Mean ± SEM of Pachon	3.548 ± 0.2034 N=4
	Difference between means	2.548 ± 0.2286
	95% confidence interval	1.989 to 3.108
	R squared	0.9539
Figure 1D	Unpaired t test
	P value	< 0.0001
	P value summary	****
	Significantly different? (P < 0.05)	Yes
	One- or two-tailed P value?	Two-tailed
	t, df	t=9.984 df=6
	How big is the difference?
	Mean ± SEM of Surface	95.25 ± 5.513 N=4
	Mean ± SEM of Pachon	194.5 ± 8.271 N=4
	Difference between means	99.25 ± 9.940
	95% confidence interval	74.93 to 123.6
	R squared	0.9432
Figure 1E	Unpaired t test
	P value	0.001
	P value summary	**
	Significantly different? (P < 0.05)	Yes
	One- or two-tailed P value?	Two-tailed
	t, df	t=5.940 df=6
	How big is the difference?
	Mean ± SEM of Surface	305.3 ± 8.097 N=4
	Mean ± SEM of Pachon	544.6 ± 39.47 N=4
	Difference between means	239.3 ± 40.29
	95% confidence interval	140.7 to 337.9
	R squared	0.8547
