# Supplementary material for: Hypocretin underlies the evolution of sleep loss in the Mexican cavefish
Source: eLife. 2018 Feb 6;7:e32637. doi: 10.7554/eLife.32637 (PMC5800846; doi:10.7554/eLife.32637)
Supplement: Figure 1—figure supplement 1—source data 1. — This source file includes quantification of qPCR differences for the housekeeping gene Gadph (Figure 1—figure supplement 1B) and comparison of fluorescence intensity between surface and Pachón fry (Figure 1—figure supplement 3C). [file elife-32637-fig1-figsupp1-data1.xlsx]

## Sheet: Sheet1
Figure 1 Sup 1B	Unpaired t test
	P value	0.5631
	P value summary	ns
	Significantly different (P < 0.05)?	No
	One- or two-tailed P value?	Two-tailed
	t, df	t=0.6118 df=6
	How big is the difference?
	Mean ± SEM of column C	1 ± 0.2173, n=4
	Mean ± SEM of column D	1.162 ± 0.1524, n=4
	Difference between means	0.1624 ± 0.2654
	95% confidence interval	-0.487 to 0.8118
	R squared (eta squared)	0.05872
	F test to compare variances
	F, DFn, Dfd	2.032, 3, 3
	P value	0.5752
	P value summary	ns
	Significantly different (P < 0.05)?	No
Figure 1 Sup 3C	Unpaired t test
	P value	0.01
	P value summary	**
	Significantly different? (P < 0.05)	Yes
	One- or two-tailed P value?	Two-tailed
	t, df	t=3.169 df=10
	How big is the difference?
	Mean ± SEM of column A	422.0 ± 45.03 N=6
	Mean ± SEM of column B	687.9 ± 70.79 N=6
	Difference between means	265.9 ± 83.90
	95% confidence interval	78.96 to 452.8
	R squared	0.5011
	F test to compare variances
	F,DFn, Dfd	2.472, 5, 5
	P value	0.3432
	P value summary	ns
	Significantly different? (P < 0.05)	No
