# Supplementary material for: Hypocretin underlies the evolution of sleep loss in the Mexican cavefish
Source: eLife. 2018 Feb 6;7:e32637. doi: 10.7554/eLife.32637 (PMC5800846; doi:10.7554/eLife.32637)
Supplement: Figure 2—source data 1. — Data analysis comparing the effects of 1 um and 10 um TCS compared to controls in surface fish and cavefish for sleep (Figure 2C), waking activity (Figure 2D), total bout number (Figure 2E), and average bout duration (Figure 2F). [file elife-32637-fig2-data1.xlsx]

## Sheet: Sheet1
Figure 2C	Two-way ANOVA	Ordinary					Multiple comparisons test	Mean Diff.	95% CI of diff.	Significant?	Summary	Adjusted P Value	Test details	Mean 1	Mean 2	Mean Diff.	SE of diff.	N1	N2	q	DF
	Alpha	0.05
							Surface						Surface
	Source of Variation	% of total variation	P value	P value summary	Significant?		dmso vs. 1 um	-0.006	-2.558 to 2.546	No	ns	> 0.9999	dmso vs. 1 um	6.11	6.116	-0.006	1.067	12	12	0.007955	73
	Interaction	5.458	0.0592	ns	No		dmso vs. 10 um	0.354	-2.198 to 2.906	No	ns	0.9411	dmso vs. 10 um	6.11	5.756	0.354	1.067	12	12	0.4693	73
	Row Factor	3.555	0.1548	ns	No		1 um vs. 10 um	0.36	-2.192 to 2.912	No	ns	0.9392	1 um vs. 10 um	6.116	5.756	0.36	1.067	12	12	0.4773	73
	Column Factor	23.21	< 0.0001	****	Yes
							Pachon						Pachon
	ANOVA table	SS	DF	MS	F (DFn, DFd)	P value	dmso vs. 1 um	-1.744	-4.074 to 0.5856	No	ns	0.1797	dmso vs. 1 um	1.382	3.126	-1.744	0.9738	18	12	2.533	73
	Interaction	40.13	2	20.06	F (2, 73) = 2.939	P = 0.0592	dmso vs. 10 um	-3.176	-5.451 to -0.9008	Yes	**	0.0037	dmso vs. 10 um	1.382	4.558	-3.176	0.951	18	13	4.723	73
	Row Factor	26.14	2	13.07	F (2, 73) = 1.914	P = 0.1548	1 um vs. 10 um	-1.432	-3.934 to 1.070	No	ns	0.3624	1 um vs. 10 um	3.126	4.558	-1.432	1.046	12	13	1.936	73
	Column Factor	170.7	1	170.7	F (1, 73) = 25.00	P < 0.0001
	Residual	498.4	73	6.827
Figure 2D	Two-way ANOVA	Ordinary					Multiple comparisons test	Mean Diff.	95% CI of diff.	Significant?	Summary	Adjusted P Value	Test details	Mean 1	Mean 2	Mean Diff.	SE of diff.	N1	N2	q	DF
	Alpha	0.05
							surface						surface
	Source of Variation	% of total variation	P value	P value summary	Significant?		contROL vs. 1 um tcs	-0.114	-0.9851 to 0.7571	No	ns	0.9474	contROL vs. 1 um tcs	5.125	5.239	-0.114	0.3641	12	12	0.4428	73
	Interaction	1.555	0.552	ns	No		contROL vs. 10 UM TCS	-0.276	-1.147 to 0.5951	No	ns	0.7298	contROL vs. 10 UM TCS	5.125	5.401	-0.276	0.3641	12	12	1.072	73
	Row Factor	0.1338	0.9498	ns	No		1 um tcs vs. 10 UM TCS	-0.162	-1.033 to 0.7091	No	ns	0.8968	1 um tcs vs. 10 UM TCS	5.239	5.401	-0.162	0.3641	12	12	0.6292	73
	Column Factor	3.545	0.1027	ns	No
							Pachon						Pachon
	ANOVA table	SS	DF	MS	F (DFn, DFd)	P value	contROL vs. 1 um tcs	-0.042	-0.8372 to 0.7532	No	ns	0.9912	contROL vs. 1 um tcs	5.652	5.694	-0.042	0.3324	18	12	0.1787	73
	Interaction	0.9531	2	0.4765	F (2, 73) = 0.5990	P = 0.5520	contROL vs. 10 UM TCS	0.227	-0.5497 to 1.004	No	ns	0.7647	contROL vs. 10 UM TCS	5.652	5.425	0.227	0.3246	18	13	0.9889	73
	Row Factor	0.08198	2	0.04099	F (2, 73) = 0.05152	P = 0.9498	1 um tcs vs. 10 UM TCS	0.269	-0.5852 to 1.123	No	ns	0.7325	1 um tcs vs. 10 UM TCS	5.694	5.425	0.269	0.3571	12	13	1.065	73
	Column Factor	2.173	1	2.173	F (1, 73) = 2.731	P = 0.1027
	Residual	58.07	73	0.7955
Figure 2E	Two-way ANOVA	Ordinary					Multiple comparisons test	Mean Diff.	95% CI of diff.	Significant?	Summary	Adjusted P Value	Test details	Mean 1	Mean 2	Mean Diff.	SE of diff.	N1	N2	q	DF
	Alpha	0.05
							Surface						Surface
	Source of Variation	% of total variation	P value	P value summary	Significant?		CONTROL vs. 1 UM	33.4	-30.70 to 97.50	No	ns	0.43	CONTROL vs. 1 UM	213.2	179.8	33.4	26.79	12	12	1.763	73
	Interaction	9.618	0.0023	**	Yes		CONTROL vs. 10 UM	29.4	-34.70 to 93.50	No	ns	0.5188	CONTROL vs. 10 UM	213.2	183.8	29.4	26.79	12	12	1.552	73
	Row Factor	2.779	0.1555	ns	No		1 UM vs. 10 UM	-4	-68.10 to 60.10	No	ns	0.9878	1 UM vs. 10 UM	179.8	183.8	-4	26.79	12	12	0.2111	73
	Column Factor	34.5	< 0.0001	****	Yes
							Pachon						Pachon
	ANOVA table	SS	DF	MS	F (DFn, DFd)	P value	CONTROL vs. 1 UM	-58.27	-116.8 to 0.2491	No	ns	0.0512	CONTROL vs. 1 UM	36.73	95	-58.27	24.46	18	12	3.369	73
	Interaction	56950	2	28475	F (2, 73) = 6.610	P = 0.0023	CONTROL vs. 10 UM	-99.87	-157.0 to -42.72	Yes	***	0.0002	CONTROL vs. 10 UM	36.73	136.6	-99.87	23.89	18	13	5.912	73
	Row Factor	16453	2	8226	F (2, 73) = 1.910	P = 0.1555	1 UM vs. 10 UM	-41.6	-104.5 to 21.26	No	ns	0.2593	1 UM vs. 10 UM	95	136.6	-41.6	26.27	12	13	2.239	73
	Column Factor	204275	1	204275	F (1, 73) = 47.42	P < 0.0001
	Residual	314463	73	4308
Figure 2F	Two-way ANOVA	Ordinary					Multiple comparisons test	Mean Diff.	95% CI of diff.	Significant?	Summary	Adjusted P Value	Test details	Mean 1	Mean 2	Mean Diff.	SE of diff.	N1	N2	t	DF
	Alpha	0.05
							Surface						Surface
	Source of Variation	% of total variation	P value	P value summary	Significant?		cont vs. 1 um	4.2	-23.69 to 32.09	No	ns	0.9765	cont vs. 1 um	120.8	116.6	4.2	11.39	12	12	0.3687	68
	Interaction	7.879	0.0425	*	Yes		cont vs. 10 UM TCS	1.9	-27.35 to 31.15	No	ns	0.998	cont vs. 10 UM TCS	120.8	118.9	1.9	11.95	12	10	0.159	68
	Row Factor	7.411	0.0509	ns	No		1 um vs. 10 UM TCS	-2.3	-31.55 to 26.95	No	ns	0.9965	1 um vs. 10 UM TCS	116.6	118.9	-2.3	11.95	12	10	0.1925	68
	Column Factor	3.752	0.0803	ns	No
							Pachon						Pachon
	ANOVA table	SS	DF	MS	F (DFn, DFd)	P value	cont vs. 1 um	-8.2	-34.29 to 17.89	No	ns	0.8284	cont vs. 1 um	91.61	99.81	-8.2	10.66	16	12	0.7695	68
	Interaction	5153	2	2576	F (2, 68) = 3.309	P = 0.0425	cont vs. 10 UM TCS	-38.39	-64.48 to -12.30	Yes	**	0.0018	cont vs. 10 UM TCS	91.61	130	-38.39	10.66	16	12	3.603	68
	Row Factor	4847	2	2423	F (2, 68) = 3.112	P = 0.0509	1 um vs. 10 UM TCS	-30.19	-58.08 to -2.304	Yes	*	0.0297	1 um vs. 10 UM TCS	99.81	130	-30.19	11.39	12	12	2.65	68
	Column Factor	2454	1	2454	F (1, 68) = 3.151	P = 0.0803
	Residual	52946	68	778.6
