# Supplementary material for: Hypocretin underlies the evolution of sleep loss in the Mexican cavefish
Source: eLife. 2018 Feb 6;7:e32637. doi: 10.7554/eLife.32637 (PMC5800846; doi:10.7554/eLife.32637)
Supplement: Figure 3—source data 1. — This source file includes analysis of treatment with the HCRTR inhibitors Suvorexant, TCS, and EMPA on total sleep duration (Figure 3B), waking activity (Figure 3C), total number of sleep bouts (Figure 3D), and average sleep bout duration (Figure 3E). [file elife-32637-fig3-data1.xlsx]

## Sheet: Sheet1
Figure 3B	Table Analyzed	sleep_2way						Within each column, compare rows (simple effects within columns)
	Two-way ANOVA	Ordinary						Number of families	2
	Alpha	0.05						Number of comparisons per family	3
								Alpha	0.05
	Source of Variation	% of total variation	P value	P value summary	Significant?
	Interaction	3.375	0.0942	ns	No			Dunnett's multiple comparisons test	Mean Diff.	95% CI of diff.	Significant?	Summary	Adjusted P Value
	Row Factor	4.068	0.0536	ns	No
	Column Factor	22.64	< 0.0001	****	Yes			Surfce
								dmsO vs. tcs	-0.717	-3.090 to 1.656	No	ns	0.8142
	ANOVA table	SS	DF	MS	F (DFn, DFd)	P value		dmsO vs. suvorexant	0.646	-1.800 to 3.092	No	ns	0.8655
	Interaction	58.49	3	19.5	F (3, 135) = 2.172	P = 0.0942		dmsO vs. empA	0.344	-1.997 to 2.685	No	ns	0.972
	Row Factor	70.49	3	23.5	F (3, 135) = 2.618	P = 0.0536
	Column Factor	392.2	1	392.2	F (1, 135) = 43.70	P < 0.0001		Pc
	Residual	1212	135	8.975				dmsO vs. tcs	-3.243	-5.650 to -0.8357	Yes	**	0.0048
								dmsO vs. suvorexant	-2.581	-4.988 to -0.1737	Yes	*	0.0323
								dmsO vs. empA	-2.607	-4.983 to -0.2307	Yes	*	0.0276
								Test details	Mean 1	Mean 2	Mean Diff.	SE of diff.	N1	N2	q	DF
								Surfce
								dmsO vs. tcs	7.719	8.436	-0.717	0.9986	18	18	0.718	135
								dmsO vs. suvorexant	7.719	7.073	0.646	1.029	18	16	0.6276	135
								dmsO vs. empA	7.719	7.375	0.344	0.9854	18	19	0.3491	135
								Pc
								dmsO vs. tcs	2.226	5.469	-3.243	1.013	17	18	3.201	135
								dmsO vs. suvorexant	2.226	4.807	-2.581	1.013	17	18	2.547	135
								dmsO vs. empA	2.226	4.833	-2.607	1	17	19	2.607	135
Figure 3C	Table Analyzed	waking2way					Within each column, compare rows (simple effects within columns)
	Two-way ANOVA	Ordinary					Number of families	2
	Alpha	0.05					Number of comparisons per family	3
							Alpha	0.05
	Source of Variation	% of total variation	P value	P value summary	Significant?
	Interaction	0.8607	0.7676	ns	No		Dunnett's multiple comparisons test	Mean Diff.	95% CI of diff.	Significant?	Summary	Adjusted P Value
	Row Factor	0.1163	0.9846	ns	No
	Column Factor	5.38	0.0086	**	Yes		Surfce
							dmsO vs. tcs	-0.28	-4.094 to 3.534	No	ns	0.9963
	ANOVA table	SS	DF	MS	F (DFn, DFd)	P value	dmsO vs. suvorexant	-0.81	-4.683 to 3.063	No	ns	0.9259
	Interaction	24.92	3	8.306	F (3, 124) = 0.3799	P = 0.7676	dmsO vs. empA	-1.13	-4.891 to 2.631	No	ns	0.8162
	Row Factor	3.368	3	1.123	F (3, 124) = 0.05135	P = 0.9846
	Column Factor	155.8	1	155.8	F (1, 124) = 7.125	P = 0.0086	Pc
	Residual	2711	124	21.86			dmsO vs. tcs	-0.5	-4.388 to 3.388	No	ns	0.9807
							dmsO vs. suvorexant	0.1	-4.032 to 4.232	No	ns	> 0.9999
							dmsO vs. empA	0.86	-3.079 to 4.799	No	ns	0.917
							Test details	Mean 1	Mean 2	Mean Diff.	SE of diff.	N1	N2	q	DF
							Surfce
							dmsO vs. tcs	17.88	18.16	-0.28	1.604	17	17	0.1746	124
							dmsO vs. suvorexant	17.88	18.69	-0.81	1.629	17	16	0.4974	124
							dmsO vs. empA	17.88	19.01	-1.13	1.581	17	18	0.7146	124
							Pc
							dmsO vs. tcs	20.73	21.23	-0.5	1.635	15	18	0.3059	124
							dmsO vs. suvorexant	20.73	20.63	0.1	1.738	15	14	0.05755	124
							dmsO vs. empA	20.73	19.87	0.86	1.656	15	17	0.5192	124
Figure 3D	Table Analyzed	boutnum_2way					Within each column, compare rows (simple effects within columns)
	Two-way ANOVA	Ordinary					Number of families	2
	Alpha	0.05					Number of comparisons per family	3
							Alpha	0.05
	Source of Variation	% of total variation	P value	P value summary	Significant?
	Interaction	4.289	0.0386	*	Yes		Dunnett's multiple comparisons test	Mean Diff.	95% CI of diff.	Significant?	Summary	Adjusted P Value
	Row Factor	3.977	0.0504	ns	No
	Column Factor	22.54	< 0.0001	****	Yes		Surfce
							dmsO vs. tcs	-6	-59.24 to 47.24	No	ns	0.9869
	ANOVA table	SS	DF	MS	F (DFn, DFd)	P value	dmsO vs. suvorexant	-5.3	-58.54 to 47.94	No	ns	0.9908
	Interaction	36666	3	12222	F (3, 139) = 2.872	P = 0.0386	dmsO vs. empA	34.9	-16.06 to 85.86	No	ns	0.2486
	Row Factor	33995	3	11332	F (3, 139) = 2.663	P = 0.0504
	Column Factor	192647	1	192647	F (1, 139) = 45.27	P < 0.0001	Pc
	Residual	591505	139	4255			dmsO vs. tcs	-72.19	-122.0 to -22.42	Yes	**	0.0022
							dmsO vs. suvorexant	-44.89	-92.70 to 2.925	No	ns	0.071
							dmsO vs. empA	-49.49	-99.26 to 0.2771	No	*	0.0417
							Test details	Mean 1	Mean 2	Mean Diff.	SE of diff.	N1	N2	q	DF
							Surfce
							dmsO vs. tcs	200.1	206.1	-6	22.41	18	16	0.2677	139
							dmsO vs. suvorexant	200.1	205.4	-5.3	22.41	18	16	0.2365	139
							dmsO vs. empA	200.1	165.2	34.9	21.46	18	19	1.627	139
							Pc
							dmsO vs. tcs	79.81	152	-72.19	20.95	21	18	3.445	139
							dmsO vs. suvorexant	79.81	124.7	-44.89	20.13	21	21	2.23	139
							dmsO vs. empA	79.81	129.3	-49.49	20.95	21	18	2.362	139
Figure 3E	Table Analyzed	boutdur_2way					Within each column, compare rows (simple effects within columns)
	Two-way ANOVA	Ordinary					Number of families	2
	Alpha	0.05					Number of comparisons per family	3
							Alpha	0.05
	Source of Variation	% of total variation	P value	P value summary	Significant?
	Interaction	5.866	0.0232	*	Yes		Dunnett's multiple comparisons test	Mean Diff.	95% CI of diff.	Significant?	Summary	Adjusted P Value
	Row Factor	3.819	0.0994	ns	No
	Column Factor	8.404	0.0003	***	Yes		Surfce
							dmsO vs. tcs	-8.1	-35.46 to 19.26	No	ns	0.8229
	ANOVA table	SS	DF	MS	F (DFn, DFd)	P value	dmsO vs. suvorexant	8.7	-19.50 to 36.90	No	ns	0.8051
	Interaction	11709	3	3903	F (3, 137) = 3.270	P = 0.0232	dmsO vs. empA	18.8	-8.193 to 45.79	No	ns	0.2364
	Row Factor	7622	3	2541	F (3, 137) = 2.129	P = 0.0994
	Column Factor	16776	1	16776	F (1, 137) = 14.06	P = 0.0003	Pc
	Residual	163510	137	1194			dmsO vs. tcs	-28.4	-55.76 to -1.044	Yes	*	0.0398
							dmsO vs. suvorexant	-33.6	-60.26 to -6.937	Yes	**	0.0092
							dmsO vs. empA	-25.2	-52.56 to 2.156	No	ns	0.0783
							Test details	Mean 1	Mean 2	Mean Diff.	SE of diff.	N1	N2	q	DF
							Surfce
							dmsO vs. tcs	160.7	168.8	-8.1	11.52	18	18	0.7034	137
							dmsO vs. suvorexant	160.7	152	8.7	11.87	18	16	0.7329	137
							dmsO vs. empA	160.7	141.9	18.8	11.36	18	19	1.654	137
							Pc
							dmsO vs. tcs	112.5	140.9	-28.4	11.52	18	18	2.466	137
							dmsO vs. suvorexant	112.5	146.1	-33.6	11.22	18	20	2.994	137
							dmsO vs. empA	112.5	137.7	-25.2	11.52	18	18	2.188	137
