# Supplementary material for: Hypocretin underlies the evolution of sleep loss in the Mexican cavefish
Source: eLife. 2018 Feb 6;7:e32637. doi: 10.7554/eLife.32637 (PMC5800846; doi:10.7554/eLife.32637)
Supplement: Figure 3—figure supplement 1—source data 1. — This source file includes analysis of 1 um and 10 um TCS treatment on total sleep duration in surface fish and Pachón cavefish (Figure 3—figure supplement 1B). [file elife-32637-fig3-figsupp1-data1.xlsx]

## Sheet: Sheet1
Figure 3 Sup 2B	Table Analyzed	Sleep_2way					Within each column, compare rows (simple effects within columns)
	Two-way ANOVA	Ordinary					Number of families	2
	Alpha	0.05					Number of comparisons per family	3
							Alpha	0.05
	Source of Variation	% of total variation	P value	P value summary	Significant?
	Interaction	3.37	0.1194	ns	No		Tukey's multiple comparisons test	Mean Diff.	95% CI of diff.	Significant?	Summary	Adjusted P Value
	treatment	3.891	0.0867	ns	No
	pop	24.64	< 0.0001	****	Yes		SF
							DMSO vs. 1	0.74	-1.900 to 3.380	No	ns	0.7825
	ANOVA table	SS	DF	MS	F (DFn, DFd)	P value	DMSO vs. 10	-0.531	-3.171 to 2.109	No	ns	0.8811
	Interaction	38.45	2	19.22	F (2, 88) = 2.178	P = 0.1194	1 vs. 10	-1.271	-3.632 to 1.090	No	ns	0.4083
	treatment	44.39	2	22.2	F (2, 88) = 2.514	P = 0.0867
	pop	281.1	1	281.1	F (1, 88) = 31.84	P < 0.0001	Pa
	Residual	776.9	88	8.828			DMSO vs. 1	-2.307	-5.048 to 0.4340	No	ns	0.1166
							DMSO vs. 10	-2.904	-5.615 to -0.1931	Yes	*	0.0328
							1 vs. 10	-0.597	-2.993 to 1.799	No	ns	0.8236
							Test details	Mean 1	Mean 2	Mean Diff.	SE of diff.	N1	N2	q	DF
							SF
							DMSO vs. 1	7.905	7.165	0.74	1.107	12	18	0.9451	88
							DMSO vs. 10	7.905	8.436	-0.531	1.107	12	18	0.6782	88
							1 vs. 10	7.165	8.436	-1.271	0.9904	18	18	1.815	88
							Pa
							DMSO vs. 1	2.565	4.872	-2.307	1.15	11	17	2.838	88
							DMSO vs. 10	2.565	5.469	-2.904	1.137	11	18	3.612	88
							1 vs. 10	4.872	5.469	-0.597	1.005	17	18	0.8402	88
