# Supplementary material for: Hypocretin underlies the evolution of sleep loss in the Mexican cavefish
Source: eLife. 2018 Feb 6;7:e32637. doi: 10.7554/eLife.32637 (PMC5800846; doi:10.7554/eLife.32637)
Supplement: Figure 3—figure supplement 2—source data 2. — This source data file includes quantification of the effects of the HCRT agonist YNT-185 on total sleep duration (Figure 3—figure supplement 2A), waking activity (Figure 3—figure supplement 2B), total bout number (Figure 3—figure supplement 2C), and average bout duration (Figure 3—figure supplement 2D). [file elife-32637-fig3-figsupp2-data2.xlsx]

## Sheet: Sheet1
Figure 3 Sup 1A	Table Analyzed	sleep_2way					Compare each cell mean with the other cell mean in that column.
	Two-way ANOVA	Ordinary					Number of families	1
	Alpha	0.05					Number of comparisons per family	2
							Alpha	0.05
	Source of Variation	% of total variation	P value	P value summary	Significant?
	Interaction	3.751	0.0442	*	Yes		Sidak's multiple comparisons test	Mean Diff.	95% CI of diff.	Significant?	Summary	Adjusted P Value
	Row Factor	4.14	0.0347	*	Yes
	Column Factor	23.12	< 0.0001	****	Yes		DMSO - mdk-5220
							Surface	2.673	0.9348 to 4.411	Yes	**	0.0015
	ANOVA table	SS	DF	MS	F (DFn, DFd)	P value	Pachon	0.066	-2.263 to 2.395	No	ns	0.9974
	Interaction	31.61	1	31.61	F (1, 77) = 4.187	P = 0.0442
	Row Factor	34.89	1	34.89	F (1, 77) = 4.621	P = 0.0347
	Column Factor	194.9	1	194.9	F (1, 77) = 25.81	P < 0.0001	Test details	Mean 1	Mean 2	Mean Diff.	SE of diff.	N1	N2	t	DF
	Residual	581.3	77	7.55
							DMSO - mdk-5220
							Surface	8.543	5.87	2.673	0.7621	26	26	3.508	77
							Pachon	4.003	3.937	0.066	1.021	15	14	0.06464	77
Figure 3 Sup 1B	Table Analyzed	waking2way					Compare each cell mean with the other cell mean in that column.
	Two-way ANOVA	Ordinary					Number of families	1
	Alpha	0.05					Number of comparisons per family	2
							Alpha	0.05
	Source of Variation	% of total variation	P value	P value summary	Significant?
	Interaction	0.1568	0.7157	ns	No		Sidak's multiple comparisons test	Mean Diff.	95% CI of diff.	Significant?	Summary	Adjusted P Value
	Row Factor	2.74	0.1306	ns	No
	Column Factor	5.566	0.0324	*	Yes		DMSO - mdk-5220
							Surface	-3.03	-7.444 to 1.384	No	ns	0.2284
	ANOVA table	SS	DF	MS	F (DFn, DFd)	P value	Pachon	-1.86	-7.672 to 3.952	No	ns	0.7167
	Interaction	6.511	1	6.511	F (1, 78) = 0.1336	P = 0.7157
	Row Factor	113.7	1	113.7	F (1, 78) = 2.334	P = 0.1306
	Column Factor	231.1	1	231.1	F (1, 78) = 4.743	P = 0.0324	Test details	Mean 1	Mean 2	Mean Diff.	SE of diff.	N1	N2	t	DF
	Residual	3800	78	48.72
							DMSO - mdk-5220
							Surface	18.88	21.91	-3.03	1.936	26	26	1.565	78
							Pachon	22.95	24.81	-1.86	2.549	15	15	0.7298	78
Figure 3 Sup 1C	Table Analyzed	boutnum2way					Compare each cell mean with the other cell mean in that column.
	Two-way ANOVA	Ordinary					Number of families	1
	Alpha	0.05					Number of comparisons per family	2
							Alpha	0.05
	Source of Variation	% of total variation	P value	P value summary	Significant?
	Interaction	5.65	0.0192	*	Yes		Sidak's multiple comparisons test	Mean Diff.	95% CI of diff.	Significant?	Summary	Adjusted P Value
	Row Factor	4.688	0.0325	*	Yes
	Column Factor	14.6	0.0002	***	Yes		DMSO - mdk-5220
							Surface	70.8	28.98 to 112.6	Yes	***	0.0005
	ANOVA table	SS	DF	MS	F (DFn, DFd)	P value	Pachon	-3.3	-60.29 to 53.69	No	ns	0.989
	Interaction	24983	1	24983	F (1, 76) = 5.720	P = 0.0192
	Row Factor	20731	1	20731	F (1, 76) = 4.747	P = 0.0325
	Column Factor	64541	1	64541	F (1, 76) = 14.78	P = 0.0002	Test details	Mean 1	Mean 2	Mean Diff.	SE of diff.	N1	N2	t	DF
	Residual	331925	76	4367
							DMSO - mdk-5220
							Surface	198.7	127.9	70.8	18.33	26	26	3.863	76
							Pachon	102.1	105.4	-3.3	24.98	14	14	0.1321	76
Figure 3 Sup 1D	Table Analyzed	boutdur_2way					Compare each cell mean with the other cell mean in that column.
	Two-way ANOVA	Ordinary					Number of families	1
	Alpha	0.05					Number of comparisons per family	2
							Alpha	0.05
	Source of Variation	% of total variation	P value	P value summary	Significant?
	Interaction	0.08291	0.8006	ns	No		Sidak's multiple comparisons test	Mean Diff.	95% CI of diff.	Significant?	Summary	Adjusted P Value
	Row Factor	1.773	0.2448	ns	No
	Column Factor	2.662	0.1551	ns	No		DMSO - mdk-5220
							Surface	13.5	-11.41 to 38.41	No	ns	0.3914
	ANOVA table	SS	DF	MS	F (DFn, DFd)	P value	Pachon	8.7	-26.63 to 44.03	No	ns	0.82
	Interaction	99.45	1	99.45	F (1, 74) = 0.06426	P = 0.8006
	Row Factor	2127	1	2127	F (1, 74) = 1.374	P = 0.2448
	Column Factor	3193	1	3193	F (1, 74) = 2.063	P = 0.1551	Test details	Mean 1	Mean 2	Mean Diff.	SE of diff.	N1	N2	t	DF
	Residual	114527	74	1548
							DMSO - mdk-5220
							Surface	140.2	126.7	13.5	10.91	26	26	1.237	74
							Pachon	151.4	142.7	8.7	15.48	14	12	0.5621	74
