# Supplementary material for: Hypocretin underlies the evolution of sleep loss in the Mexican cavefish
Source: eLife. 2018 Feb 6;7:e32637. doi: 10.7554/eLife.32637 (PMC5800846; doi:10.7554/eLife.32637)
Supplement: Figure 4—source data 1. — This source file includes analysis comparing the effects of hcrt morpholino treatment on sleep duration (Figure 3A) waking activity (Figure 3B), total number of sleep bouts (Figure 3C), and average sleep bout duration (Figure 3D). [file elife-32637-fig4-data1.xlsx]

## Sheet: Sheet1
Figure 4A	Table Analyzed	2way_combo_sleep					Compare each cell mean with the other cell mean in that column.
	Two-way ANOVA	Ordinary					Number of families	1
	Alpha	0.05					Number of comparisons per family	2
							Alpha	0.05
	Source of Variation	% of total variation	P value	P value summary	Significant?
	Interaction	2.747	0.0217	*	Yes		Sidak's multiple comparisons test	Mean Diff.	95% CI of diff.	Significant?	Summary	Adjusted P Value
	Row Factor	6.172	0.0007	***	Yes
	Column Factor	23.34	< 0.0001	****	Yes		Control - MO
							Surface	-0.56	-2.060 to 0.9402	No	ns	0.64
	ANOVA table	SS	DF	MS	F (DFn, DFd)	P value	Pachon	-2.805	-4.396 to -1.214	Yes	***	0.0002
	Interaction	42.04	1	42.04	F (1, 133) = 5.394	P = 0.0217
	Row Factor	94.44	1	94.44	F (1, 133) = 12.12	P = 0.0007
	Column Factor	357.1	1	357.1	F (1, 133) = 45.82	P < 0.0001	Test details	Mean 1	Mean 2	Mean Diff.	SE of diff.	N1	N2	t	DF
	Residual	1036	133	7.793
							Control - MO
							Surface	8.962	9.522	-0.56	0.6632	37	34	0.8444	133
							Pachon	4.568	7.373	-2.805	0.7033	26	40	3.989	133
Figure 4B	Table Analyzed	2way_combo_waking					Compare each cell mean with the other cell mean in that row.
	Two-way ANOVA	Ordinary					Number of families	1
	Alpha	0.05					Number of comparisons per family	2
							Alpha	0.05
	Source of Variation	% of total variation	P value	P value summary	Significant?
	Interaction	0.1294	0.6753	ns	No		Sidak's multiple comparisons test	Mean Diff.	95% CI of diff.	Significant?	Summary	Adjusted P Value
	Row Factor	0.1593	0.6421	ns	No
	Column Factor	4.263	0.0174	*	Yes		Surface - Pachon
							Control	1.73	-1.241 to 4.701	No	ns	0.3438
	ANOVA table	SS	DF	MS	F (DFn, DFd)	P value	MO	2.46	-0.1192 to 5.039	No	ns	0.0644
	Interaction	4.234	1	4.234	F (1, 130) = 0.1763	P = 0.6753
	Row Factor	5.213	1	5.213	F (1, 130) = 0.2170	P = 0.6421
	Column Factor	139.5	1	139.5	F (1, 130) = 5.807	P = 0.0174	Test details	Mean 1	Mean 2	Mean Diff.	SE of diff.	N1	N2	t	DF
	Residual	3123	130	24.02
							Surface - Pachon
							Control	20.47	18.74	1.73	1.313	38	22	1.318	130
							MO	21.24	18.78	2.46	1.14	36	38	2.158	130
Figure 4C	Table Analyzed	2way_combo_boutnum					Compare each cell mean with the other cell mean in that column.
	Two-way ANOVA	Ordinary					Number of families	1
	Alpha	0.05					Number of comparisons per family	2
							Alpha	0.05
	Source of Variation	% of total variation	P value	P value summary	Significant?
	Interaction	3.041	0.031	*	Yes		Sidak's multiple comparisons test	Mean Diff.	95% CI of diff.	Significant?	Summary	Adjusted P Value
	Row Factor	8.515	0.0004	***	Yes
	Column Factor	5.305	0.0047	**	Yes		Control - MO
							Surface	-19.1	-57.69 to 19.49	No	ns	0.4596
	ANOVA table	SS	DF	MS	F (DFn, DFd)	P value	Pachon	-75.84	-120.3 to -31.38	Yes	***	0.0004
	Interaction	25579	1	25579	F (1, 130) = 4.755	P = 0.0310
	Row Factor	71614	1	71614	F (1, 130) = 13.31	P = 0.0004
	Column Factor	44620	1	44620	F (1, 130) = 8.295	P = 0.0047	Test details	Mean 1	Mean 2	Mean Diff.	SE of diff.	N1	N2	t	DF
	Residual	699264	130	5379
							Control - MO
							Surface	150.2	169.3	-19.1	17.06	38	36	1.12	130
							Pachon	84.36	160.2	-75.84	19.65	22	38	3.86	130
Figure 4D	Table Analyzed	2way_combo_boutdur					Compare each cell mean with the other cell mean in that column.
	Two-way ANOVA	Ordinary					Number of families	1
	Alpha	0.05					Number of comparisons per family	2
							Alpha	0.05
	Source of Variation	% of total variation	P value	P value summary	Significant?
	Interaction	5.79	0.0003	***	Yes		Sidak's multiple comparisons test	Mean Diff.	95% CI of diff.	Significant?	Summary	Adjusted P Value
	Row Factor	0.4555	0.3027	ns	No
	Column Factor	39.31	< 0.0001	****	Yes		Control - MO
							Surface	18.6	-1.823 to 39.02	No	ns	0.081
	ANOVA table	SS	DF	MS	F (DFn, DFd)	P value	Pachon	-33.1	-57.36 to -8.842	Yes	**	0.0049
	Interaction	20496	1	20496	F (1, 128) = 13.61	P = 0.0003
	Row Factor	1612	1	1612	F (1, 128) = 1.071	P = 0.3027
	Column Factor	139132	1	139132	F (1, 128) = 92.40	P < 0.0001	Test details	Mean 1	Mean 2	Mean Diff.	SE of diff.	N1	N2	t	DF
	Residual	192728	128	1506
							Control - MO
							Surface	237.5	218.9	18.6	9.025	38	36	2.061	128
							Pachon	144.3	177.4	-33.1	10.72	20	38	3.088	128
