# Supplementary material for: Hypocretin underlies the evolution of sleep loss in the Mexican cavefish
Source: eLife. 2018 Feb 6;7:e32637. doi: 10.7554/eLife.32637 (PMC5800846; doi:10.7554/eLife.32637)
Supplement: Figure 4—figure supplement 1—source data 1. — This source file includes data analysis quantifying the effects of morpholino injection on survival in surface fish (Figure 4—figure supplement 1A), and Pachón cavefish; Figure 4—figure supplement 1B over the first 96 hr post fertilization. [file elife-32637-fig4-figsupp1-data1.xlsx]

## Sheet: Sheet1
Figure 4 Sup 2A	Table Analyzed	Surface Surv		Number of families	1
				Number of comparisons per family	3
	Kruskal-Wallis test			Alpha	0.05
	P value	0.9901
	Exact or approximate P value?	Approximate		Dunn's multiple comparisons test	Mean rank diff.	Significant?	Summary	Adjusted P Value	A-?
	P value summary	ns
	Do the medians vary signif. (P < 0.05)?	No		Surface WT vs. Surface Scramble MO	-0.1429	No	ns	>0.9999	B	Surface Scramble MO
	Number of groups	4		Surface WT vs. Surface HCRT mo 0.2	0.7143	No	ns	>0.9999	C	Surface HCRT mo 0.2
	Kruskal-Wallis statistic	0.1144		Surface WT vs. Surface HCRT MO 0.4	1.143	No	ns	>0.9999	D	Surface HCRT MO 0.4
	Data summary
	Number of treatments (columns)	4		Test details	Mean rank 1	Mean rank 2	Mean rank diff.	n1	n2
	Number of values (total)	28
				Surface WT vs. Surface Scramble MO	14.93	15.07	-0.1429	7	7
				Surface WT vs. Surface HCRT mo 0.2	14.93	14.21	0.7143	7	7
				Surface WT vs. Surface HCRT MO 0.4	14.93	13.79	1.143	7	7
Figure 4 Sup 2B	Table Analyzed	Data 3	Number of families	1
			Number of comparisons per family	3
	Friedman test		Alpha	0.05
	P value	0.4241
	Exact or approximate P value?	Approximate	Dunn's multiple comparisons test	Rank sum diff.	Significant?	Summary	Adjusted P Value
	P value summary	ns
	Are means signif. different? (P < 0.05)	No	Sf wt vs. sf empty mo	-1.5	No	ns	> 0.9999
	Number of groups	4	Sf wt vs. sf 0.2	2	No	ns	> 0.9999
	Friedman statistic	2.797	Sf wt vs. sf 0.,4	5.5	No	ns	0.7648
	Data summary
	Number of treatments (columns)	4	Test details	Rank sum 1	Rank sum 2	Rank sum diff.	n1	n2
	Number of subjects (rows)	7
			Sf wt vs. sf empty mo	19	20.5	-1.5	7	7
			Sf wt vs. sf 0.2	19	17	2	7	7
			Sf wt vs. sf 0.,4	19	13.5	5.5	7	7
