# Supplementary material for: Hypocretin underlies the evolution of sleep loss in the Mexican cavefish
Source: eLife. 2018 Feb 6;7:e32637. doi: 10.7554/eLife.32637 (PMC5800846; doi:10.7554/eLife.32637)
Supplement: Figure 5—source data 1. — This file contains analyses quantifying the effects of HCRT neuron silencing on total sleep duration (Figure 5E), and waking activity (Figure 5F). The regression analysis determining the relationship between the number of HCRT neurons silenced and total sleep duration is depicted in Figure 5G. [file elife-32637-fig5-data1.xlsx]

## Sheet: Sheet1
Figure 5E	Table Analyzed	2waysleep					Within each column, compare rows (simple effects within columns)
	Two-way ANOVA	Ordinary					Number of families	2
	Alpha	0.05					Number of comparisons per family	2
							Alpha	0.05
	Source of Variation	% of total variation	P value	P value summary	Significant?
	Interaction	1.674	0.2483	ns	No		Sidak's multiple comparisons test	Mean Diff.	95% CI of diff.	Significant?	Summary	Adjusted P Value
	Row Factor	5.611	0.011	*	Yes
	Column Factor	38.87	< 0.0001	****	Yes		Surface
							Control vs. non	0.112	-1.802 to 2.026	No	ns	0.9889
	ANOVA table	SS	DF	MS	F (DFn, DFd)	P value	Control vs. botx	-0.677	-2.791 to 1.437	No	ns	0.7173
	Interaction	15.8	2	7.899	F (2, 91) = 1.415	P = 0.2483
	Row Factor	52.95	2	26.48	F (2, 91) = 4.741	P = 0.0110	Pachon
	Column Factor	366.8	1	366.8	F (1, 91) = 65.68	P < 0.0001	Control vs. non	0.69	-1.255 to 2.635	No	ns	0.6657
	Residual	508.2	91	5.584			Control vs. botx	-2.084	-4.165 to -0.002797	Yes	*	0.0496
							Test details	Mean 1	Mean 2	Mean Diff.	SE of diff.	N1	N2	t	DF
							Surface
							Control vs. non	6.485	6.373	0.112	0.8415	12	23	0.1331	91
							Control vs. botx	6.485	7.162	-0.677	0.9296	12	14	0.7282	91
							Pachon
							Control vs. non	2.192	1.502	0.69	0.8552	12	21	0.8069	91
							Control vs. botx	2.192	4.276	-2.084	0.9152	12	15	2.277	91
Figure 5F	Table Analyzed	2waywaking					Within each column, compare rows (simple effects within columns)
	Two-way ANOVA	Ordinary					Number of families	2
	Alpha	0.05					Number of comparisons per family	2
							Alpha	0.05
	Source of Variation	% of total variation	P value	P value summary	Significant?
	Interaction	2.224	0.3708	ns	No		Dunnett's multiple comparisons test	Mean Diff.	95% CI of diff.	Significant?	Summary	Adjusted P Value
	Row Factor	0.006405	0.9971	ns	No
	Column Factor	0.2288	0.6507	ns	No		Surface
							Control vs. non	0.97	-1.646 to 3.586	No	ns	0.6162
	ANOVA table	SS	DF	MS	F (DFn, DFd)	P value	Control vs. botx	1.04	-1.901 to 3.981	No	ns	0.6425
	Interaction	21.43	2	10.72	F (2, 88) = 1.003	P = 0.3708
	Row Factor	0.06172	2	0.03086	F (2, 88) = 0.002889	P = 0.9971	Pachon
	Column Factor	2.205	1	2.205	F (1, 88) = 0.2064	P = 0.6507	Control vs. non	-1.1	-3.923 to 1.723	No	ns	0.5873
	Residual	939.9	88	10.68			Control vs. botx	-1.12	-4.120 to 1.880	No	ns	0.6122
							Test details	Mean 1	Mean 2	Mean Diff.	SE of diff.	N1	N2	q	DF
							Surface
							Control vs. non	19.31	18.34	0.97	1.164	12	23	0.8335	88
							Control vs. botx	19.31	18.27	1.04	1.308	12	13	0.7949	88
							Pachon
							Control vs. non	18.22	19.32	-1.1	1.256	10	21	0.876	88
							Control vs. botx	18.22	19.34	-1.12	1.334	10	15	0.8394	88
Figure 5G	Best-fit values			Best-fit values
	Slope	0.3806 ± 0.2057		Slope	0.3424 ± 0.3248
	Y-intercept when X=0.0	4.779 ± 1.187		Y-intercept when X=0.0	4.342 ± 2.460
	X-intercept when Y=0.0	-12.56		X-intercept when Y=0.0	-12.68
	1/slope	2.627		1/slope	2.921
	95% Confidence Intervals			95% Confidence Intervals
	Slope	-0.06363 to 0.8249		Slope	-0.3724 to 1.057
	Y-intercept when X=0.0	2.215 to 7.343		Y-intercept when X=0.0	-1.071 to 9.756
	X-intercept when Y=0.0	-infinity to -2.899		X-intercept when Y=0.0	-infinity to 1.067
	Goodness of Fit			Goodness of Fit
	R square	0.2285		R square	0.09178
	Sy.x	2.767		Sy.x	3.125
	Is slope significantly non-zero?			Is slope significantly non-zero?
	F	3.425		F	1.112
	DFn, DFd	1.000, 13.00		DFn, DFd	1.000, 11.00
	P value	0.0871		P value	0.3143
	Deviation from zero?	Not Significant		Deviation from zero?	Not Significant
	Data			Data
	Number of X values	15		Number of X values	13
	Maximum number of Y replicates	1		Maximum number of Y replicates	1
	Total number of values	15		Total number of values	13
	Number of missing values	0		Number of missing values	0
	Equation	Y = 0.3806*X + 4.779		Equation	Y = 0.3424*X + 4.342
