# Supplementary material for: Hypocretin underlies the evolution of sleep loss in the Mexican cavefish
Source: eLife. 2018 Feb 6;7:e32637. doi: 10.7554/eLife.32637 (PMC5800846; doi:10.7554/eLife.32637)
Supplement: Figure 5—figure supplement 1—source data 1. — This source file contains analysis of total bout number (Figure 5—figure supplement 1A), and bout duration (Figure 5—figure supplement 1B) in fish with genetically silenced HCRT neurons. [file elife-32637-fig5-figsupp1-data1.xlsx]

## Sheet: Sheet1
Figure 5 Sup 2A	Table Analyzed	2wayboutnum					Within each column, compare rows (simple effects within columns)
	Two-way ANOVA	Ordinary					Number of families	2
	Alpha	0.05					Number of comparisons per family	2
							Alpha	0.05
	Source of Variation	% of total variation	P value	P value summary	Significant?
	Interaction	2.311	0.2137	ns	No		Dunnett's multiple comparisons test	Mean Diff.	95% CI of diff.	Significant?	Summary	Adjusted P Value
	Row Factor	9.104	0.0031	**	Yes
	Column Factor	23.86	< 0.0001	****	Yes		Surface
							Control vs. non	8.6	-46.62 to 63.82	No	ns	0.9147
	ANOVA table	SS	DF	MS	F (DFn, DFd)	P value	Control vs. botx	-22.2	-84.27 to 39.87	No	ns	0.6363
	Interaction	14943	2	7472	F (2, 88) = 1.571	P = 0.2137
	Row Factor	58873	2	29436	F (2, 88) = 6.189	P = 0.0031	Pachon
	Column Factor	154264	1	154264	F (1, 88) = 32.43	P < 0.0001	Control vs. non	24.24	-35.33 to 83.81	No	ns	0.561
	Residual	418579	88	4757			Control vs. botx	-68.6	-131.9 to -5.299	Yes	*	0.0315
							Test details	Mean 1	Mean 2	Mean Diff.	SE of diff.	N1	N2	q	DF
							Surface
							Control vs. non	166	157.4	8.6	24.56	12	23	0.3502	88
							Control vs. botx	166	188.2	-22.2	27.61	12	13	0.8041	88
							Pachon
							Control vs. non	71.1	46.86	24.24	26.5	10	21	0.9148	88
							Control vs. botx	71.1	139.7	-68.6	28.16	10	15	2.436	88
Figure 5 Sup 2B	Table Analyzed	2wayboutdur					Within each column, compare rows (simple effects within columns)
	Two-way ANOVA	Ordinary					Number of families	2
	Alpha	0.05					Number of comparisons per family	2
							Alpha	0.05
	Source of Variation	% of total variation	P value	P value summary	Significant?
	Interaction	0.9059	0.6552	ns	No		Bonferroni's multiple comparisons test	Mean Diff.	95% CI of diff.	Significant?	Summary	Adjusted P Value
	Row Factor	3.284	0.2201	ns	No
	Column Factor	4.142	0.0519	ns	No		Surface
							Control vs. non	5.4	-23.07 to 33.87	No	ns	> 0.9999
	ANOVA table	SS	DF	MS	F (DFn, DFd)	P value	Control vs. botx	-12.6	-44.60 to 19.40	No	ns	0.7431
	Interaction	1044	2	521.8	F (2, 86) = 0.4250	P = 0.6552
	Row Factor	3783	2	1891	F (2, 86) = 1.540	P = 0.2201	Pachon
	Column Factor	4772	1	4772	F (1, 86) = 3.886	P = 0.0519	Control vs. non	17.3	-13.29 to 47.89	No	ns	0.401
	Residual	105591	86	1228			Control vs. botx	3.9	-27.83 to 35.63	No	ns	> 0.9999
							Test details	Mean 1	Mean 2	Mean Diff.	SE of diff.	N1	N2	t	DF
							Surface
							Control vs. non	126.3	120.9	5.4	12.48	12	23	0.4328	86
							Control vs. botx	126.3	138.9	-12.6	14.03	12	13	0.8983	86
							Pachon
							Control vs. non	120.9	103.6	17.3	13.41	11	18	1.29	86
							Control vs. botx	120.9	117	3.9	13.91	11	15	0.2804	86
