# Supplementary material for: Hypocretin underlies the evolution of sleep loss in the Mexican cavefish
Source: eLife. 2018 Feb 6;7:e32637. doi: 10.7554/eLife.32637 (PMC5800846; doi:10.7554/eLife.32637)
Supplement: Figure 6—source data 1. — This source file contains analysis of the effects of lateral line ablation with gentamicin on hcrt expression (Figure 6E), HCRT cell number (Figure 6F), and HCRT fluorescence levels (Figure 6G). [file elife-32637-fig6-data1.xlsx]

## Sheet: Sheet1
Figure 6E	Two-way ANOVA	Ordinary						Multiple comparisons test	Mean Diff.	95% CI of diff.	Significant?	Summary	Adjusted P Value
	Alpha	0.05
								Control-Gentamicin
	Source of Variation	% of total variation	P value	P value summary	Significant?			Surface	0.329	-0.5733 to 1.231	No	ns	0.6355
	Interaction	16.8	< 0.0001	****	Yes			Pachon	2.82	1.918 to 3.723	Yes	****	< 0.0001
	Row Factor	26.85	< 0.0001	****	Yes
	Column Factor	34.23	< 0.0001	****	Yes			Test details	Mean 1	Mean 2	Mean Diff.	SE of diff.	N1	N2	t	DF
	ANOVA table	SS	DF	MS	F (DFn, DFd)	P value		Control-Gentamicin
	Interaction	12.41	1	12.41	F (1, 28) = 21.28	P < 0.0001		Surface	1	0.671	0.329	0.3819	8	8	0.8615	28
	Row Factor	19.84	1	19.84	F (1, 28) = 34.00	P < 0.0001		Pachon	4.024	1.203	2.82	0.3819	8	8	7.385	28
	Column Factor	25.29	1	25.29	F (1, 28) = 43.35	P < 0.0001
	Residual	16.34	28	0.5834
Figure 6F	Two-way ANOVA	Ordinary						Multiple comparisons test	Mean Diff.	95% CI of diff.	Significant?	Summary	Adjusted P Value
	Alpha	0.05
								Control-Gentamicin
	Source of Variation	% of total variation	P value	P value summary	Significant?			Surface	-8.05	-27.90 to 11.80	No	ns	0.5389
	Interaction	0.1346	0.4944	ns	No			Pachon	-15.8	-35.65 to 4.053	No	ns	0.1256
	Row Factor	1.275	0.0509	ns	No
	Column Factor	95.34	< 0.0001	****	Yes			Test details	Mean 1	Mean 2	Mean Diff.	SE of diff.	N1	N2	t	DF
	ANOVA table	SS	DF	MS	F (DFn, DFd)	P value		Control-Gentamicin
	Interaction	60.06	1	60.06	F (1, 12) = 0.4967	P = 0.4944		Surface	95.25	103.3	-8.05	7.776	4	4	1.035	12
	Row Factor	568.8	1	568.8	F (1, 12) = 4.704	P = 0.0509		Pachon	194.5	210.3	-15.8	7.776	4	4	2.032	12
	Column Factor	42539	1	42539	F (1, 12) = 351.8	P < 0.0001
	Residual	1451	12	120.9
Figure 6G	Two-way ANOVA	Ordinary						Multiple comparisons test	Mean Diff.	95% CI of diff.	Significant?	Summary	Adjusted P Value
	Alpha	0.05
								Control-Gentamicin
	Source of Variation	% of total variation	P value	P value summary	Significant?			Surface	-34.2	-119.2 to 50.80	No	ns	0.5438
	Interaction	24.04	0.0001	***	Yes			Pachon	229	144.0 to 314.0	Yes	****	< 0.0001
	Row Factor	13.17	0.0014	**	Yes
	Column Factor	53.55	< 0.0001	****	Yes
								Test details	Mean 1	Mean 2	Mean Diff.	SE of diff.	N1	N2	t	DF
	ANOVA table	SS	DF	MS	F (DFn, DFd)	P value
	Interaction	69274	1	69274	F (1, 12) = 31.25	P = 0.0001		Control-Gentamicin
	Row Factor	37947	1	37947	F (1, 12) = 17.12	P = 0.0014		Surface	305.3	339.5	-34.2	33.29	4	4	1.027	12
	Column Factor	154292	1	154292	F (1, 12) = 69.61	P < 0.0001		Pachon	633.3	404.3	229	33.29	4	4	6.879	12
	Residual	26599	12	2217
