# Supplementary material for: Hypocretin underlies the evolution of sleep loss in the Mexican cavefish
Source: eLife. 2018 Feb 6;7:e32637. doi: 10.7554/eLife.32637 (PMC5800846; doi:10.7554/eLife.32637)
Supplement: Figure 7—source data 1. — This source file contains analysis quantifying the effects of starvation on hcrt expression (Figure 7A), HCRT cell number (Figure 7B), and HCRT fluorescence levels (Figure 7C). [file elife-32637-fig7-data1.xlsx]

## Sheet: Sheet1
Figure 7A	Two-way ANOVA	Ordinary						Multiple comparisons test	Mean Diff.	95% CI of diff.	Significant?	Summary	Adjusted P Value
	Alpha	0.05
								Control-starve
	Source of Variation	% of total variation	P value	P value summary	Significant?			Surface	-0.1529	-0.8584 to 0.5527	No	ns	0.8322
	Interaction	16.25	0.0032	**	Yes			Pachon	1.285	0.5796 to 1.991	Yes	**	0.0011
	Row Factor	10.07	0.0134	*	Yes
	Column Factor	59.27	< 0.0001	****	Yes
								Test details	Mean 1	Mean 2	Mean Diff.	SE of diff.	N1	N2	t	DF
	ANOVA table	SS	DF	MS	F (DFn, DFd)	P value
	Interaction	2.068	1	2.068	F (1, 12) = 13.54	P = 0.0032		Control-starve
	Row Factor	1.282	1	1.282	F (1, 12) = 8.393	P = 0.0134		Surface	1	1.153	-0.1529	0.2764	4	4	0.5532	12
	Column Factor	7.542	1	7.542	F (1, 12) = 49.38	P < 0.0001		Pachon	3.092	1.807	1.285	0.2764	4	4	4.65	12
	Residual	1.833	12	0.1527
Figure 7B	Two-way ANOVA	Ordinary						Multiple comparisons test	Mean Diff.	95% CI of diff.	Significant?	Summary	Adjusted P Value
	Alpha	0.05
								Control-starve
	Source of Variation	% of total variation	P value	P value summary	Significant?			Surface	-13.25	-38.96 to 12.46	No	ns	0.3803
	Interaction	1.12	0.1907	ns	No			Pachon	6.5	-19.21 to 32.21	No	ns	0.7798
	Row Factor	0.1308	0.644	ns	No
	Column Factor	91.76	< 0.0001	****	Yes
								Test details	Mean 1	Mean 2	Mean Diff.	SE of diff.	N1	N2	t	DF
	ANOVA table	SS	DF	MS	F (DFn, DFd)	P value
	Interaction	390.1	1	390.1	F (1, 12) = 1.924	P = 0.1907		Control-starve
	Row Factor	45.56	1	45.56	F (1, 12) = 0.2247	P = 0.6440		Surface	95.25	108.5	-13.25	10.07	4	4	1.316	12
	Column Factor	31952	1	31952	F (1, 12) = 157.6	P < 0.0001		Pachon	194.5	188	6.5	10.07	4	4	0.6455	12
	Residual	2433	12	202.8
Figure 7C	Two-way ANOVA	Ordinary						Multiple comparisons test	Mean Diff.	95.00% CI of diff.	Significant?	Summary	Adjusted P Value
	Alpha	0.05
								Control-starve
	Source of Variation	% of total variation	P value	P value summary	Significant?			Surface	-28.4	-143.3 to 86.54	No	ns	0.7884
	Interaction	20.77	0.0078	**	Yes			Pachon	174.6	59.66 to 289.5	Yes	**	0.0044
	Row Factor	10.77	0.0405	*	Yes
	Column Factor	43.93	0.0006	***	Yes
								Test details	Mean 1	Mean 2	Mean Diff.	SE of diff.	N1	N2	t	DF
	ANOVA table	SS	DF	MS	F (DFn, DFd)	P value
	Interaction	41209	1	41209	F (1, 12) = 10.17	P=0.0078		Control-starve
	Row Factor	21374	1	21374	F (1, 12) = 5.273	P=0.0405		Surface	345.5	373.9	-28.4	45.02	4	4	0.6308	12
	Column Factor	87143	1	87143	F (1, 12) = 21.5	P=0.0006		Pachon	594.6	420	174.6	45.02	4	4	3.878	12
	Residual	48647	12	4054
